# Supplementary material for: Effect of miR-149-5p on intramuscular fat deposition in pigs based on metabolomics and transcriptomics
Source: BMC Genomics. 2023 May 31;24:293. doi: 10.1186/s12864-023-09382-6 (PMC10230699; doi:10.1186/s12864-023-09382-6)
Supplement: Supplementary file 2 — Additional file 2. [file 12864_2023_9382_MOESM2_ESM.xlsx]

## Sheet: Sheet1
Additional file 2：Table S2. Differential Metabolites
ID	Name	VIP	Fold change	p-value
M244T131	Sebacic acid	9.41699	0.2168	0.0368205
M494T40	Cytochalasin h	1.41226	0.302345	1.89061e-05
M173T55	Deoxypeganine	2.67487	0.451014	0.0354944
M188T225	Molinate	1.50698	0.538805	0.00252782
M391T155	Deoxycholic acid	1.98727	0.563565	0.0243113
M298T101	S-methyl-5'-thioadenosine	5.42916	0.636638	0.0182472
M335T294	Benzyl butyl phthalate	4.18454	0.642007	0.0203454
M426T170	Oleoyl-l-carnitine	2.89259	0.708798	0.0222578
M89T263	Dihydroxyacetone	2.20701	0.727927	0.0132188
M536T378	4-tert-butyldimethylsilyloxynebivolol	1.07033	0.728087	0.00214659
M811T36	1-Stearoyl-2-oleoyl-sn-glycerol 3-phosphocholine (SOPC)	2.69914	1.1163	0.0431935
M303T282	Phe-His	1.2829	1.15287	0.027133
M867T139	Pc(18:1e/8-hepe)	1.07784	1.15799	0.0153852
M260T298	Ile-Gln	6.73885	1.16389	0.0120603
M294T334	Phe-lys	1.2766	1.17067	0.0139716
M231T420	Pro-Asp	1.27518	1.17362	0.00733958
M218T366	Ala-Gln	1.46787	1.17959	0.0205687
M204T309	Acetylcarnitine	1.69519	1.20301	0.0316342
M116T55	2-aminoadipic acid	1.13992	1.2087	0.0497102
M261T445	Ile-Phe	1.65732	1.20964	0.0075494
M285T427	His-Glu	3.20839	1.20992	0.00977266
M219T277	Ser-Ile	5.86566	1.2107	0.00791534
M279T179	Phe-ile	4.88411	1.21089	0.0127193
M366T494	Arg-Lys	1.15436	1.21475	0.035741
M86T276	2-methylpyrrolidine	4.73437	1.21818	0.0493053
M132T206	L-Leucine	1.04983	1.22099	0.047066
M86T243	1,5-pentanediamine	2.44263	1.22913	0.0371929
M442T406	Pyroglu-Arg-Arg	1.02945	1.2337	0.0223988
M103T261	Phenylacetaldehyde	2.85181	1.23479	0.024868
M184T477	1-o-hexadecyl-2-deoxy-2-thio-s-acetyl-sn-glyceryl-3-phosphorylcholine	4.56483	1.2379	0.0138563
M219T425	5-L-Glutamyl-L-alanine	2.16767	1.24063	0.00499096
M263T242	Pro-phe	2.04985	1.24072	0.0280386
M403T424	Glu-Val-Arg	1.44305	1.24125	0.0407416
M263T189	Val-Phe	2.30321	1.24126	0.00853422
M152T231_2	Guanine	3.45699	1.24402	0.00663628
M235T213	Phe-Ala	1.24166	1.24403	0.0135156
M235T427	Ser-Glu	1.58743	1.24465	0.0358097
M258T364	Leu-Lys	1.819	1.24565	0.0128005
M231T205_1	Dl-Leu-dl-Val	13.5845	1.24756	0.0249986
M223T238	Phe-gly	4.06777	1.24836	0.0298695
M203T242_2	Ile-Ala	6.10895	1.24851	0.0115216
M239T287	Tyr-Gly	1.9742	1.2499	0.00901112
M249T209	Val-met	3.03169	1.2508	0.0492984
M162T357	L-carnitine	2.62682	1.25891	0.0389743
M237T213	Ala-phe	2.35769	1.26201	0.0268238
M189T325	Thr-Ala	1.23203	1.26493	0.0021453
M127T380	Dihydro-4,4-dimethyl-2,3-furandione	1.11632	1.26608	0.0386393
M217T222_1	Val-Val	5.24666	1.27612	0.0406942
M189T295	Gly-Leu	2.67293	1.27962	0.00783705
M295T210	Tyr-Ile	3.83723	1.2834	0.00868522
M301T36	12-oxo-5z,8z,10e,14z-eicosatetraenoic acid	1.5953	1.28358	0.000993758
M267T293	Tyr-Ser	1.04518	1.28531	0.0137369
M307T307	His-Ile	1.72779	1.28748	0.0090413
M276T226	Trp-Ala	1.0251	1.28838	0.0268069
M281T267	Tyr-Thr	1.06053	1.29051	0.00137066
M278T275	Phe-asn	1.58265	1.29282	0.0102888
M219T331	Thr-Thr	2.23274	1.29926	0.0213088
M302T456	Glu-Arg	1.03872	1.30337	0.0102465
M267T218	Phe-thr	3.03883	1.30561	0.00154096
M300T240	Leu-Gly-Leu	1.06841	1.30943	0.0103693
M303T36	12s-hydroxy-5z,8z,10e,14z-eicosatetraenoic acid	1.48303	1.31471	0.0127927
M274T429	Glu-Gln	1.60669	1.31815	0.027188
M258T298	Leu-Gln	3.90834	1.31945	0.0204419
M277T179	Leu-Phe	4.45612	1.32005	0.00955409
M293T210	Ile-Tyr	2.18974	1.32164	0.00060348
M187T296	Leu-Gly	2.43651	1.3223	0.0168445
M304T200	Val-Trp	3.99388	1.32357	0.0207387
M213T205	Val-Leu	1.12462	1.32424	0.0192277
M316T189	Ile-Trp	3.10275	1.3251	0.00310101
M229T205	Val-Ile	9.30984	1.32702	0.00136565
M480T185	1-(1z-hexadecenyl)-sn-glycero-3-phosphocholine	4.18211	1.34158	0.0425684
M229T321	Pro-hyp	1.37207	1.3446	0.00980862
M295T384	Asp-Tyr	1.02972	1.34498	0.00842757
M69T278	3-methyl-2-buten-1-ol	1.06873	1.34614	0.0224244
M375T330	Leu-Asp-Lys	2.85789	1.34635	0.020286
M187T271	Val-Ala	7.41072	1.35784	0.0217411
M569T479	Leukotriene f4	1.23702	1.36686	0.00202636
M416T374	Leu-Gln-Arg	1.12486	1.37492	0.0392684
M267T307	Ile-His	2.23362	1.37808	0.0414516
M365T42	2-arachidonyl glycerol ether	1.48967	1.38001	0.000928637
M265T218	Thr-Phe	1.84623	1.38166	0.000529401
M251T241	Ser-Phe	1.61244	1.38466	0.0368909
M343T327	Pro-Ala-Arg	1.62973	1.39789	0.0122816
M499T205	(3e,5s,7r,8r,11e,13s,15r,16r)-3,5,7,11,13,15-hexamethyl-8,16-bis(1,3-oxazol-5-ylmethyl)-1,9-dioxacyclohexadeca-3,11-diene-2,10-dione	1.59364	1.39959	0.00869469
M190T203	N-acetyl-l-methionine	3.08751	1.40166	0.0292232
M506T182	1-stearoyl-2-hydroxy-sn-glycero-3-phosphocholine	4.74966	1.41145	0.0365765
M447T427	Ht-2 toxin	1.08985	1.41287	0.00293674
M231T246	Leu-Thr	4.40068	1.42109	0.00952806
M418T478	Asn-Glu-Arg	1.15176	1.42441	0.0487781
M446T443	Ile-Trp-Lys	1.19719	1.43043	0.0239813
M519T298	2-heptyl-4-hydroxyquinoline n-oxide	1.37408	1.44038	0.01684
M204T369	N,n'-diacetylchitobiose	1.73901	1.4497	0.0271889
M229T450	D-ribose 1-phosphate	1.35283	1.46593	0.0416003
M300T44	Sphingosine	5.84895	1.48835	0.0195187
M173T277	Gly-Leu-Arg	1.53688	1.49195	0.0301613
M260T467	Lys-Asp	1.23822	1.50024	0.0464913
M253T47	Cis-9-palmitoleic acid	18.149	1.52312	0.0198105
M500T449	Aconine	1.06043	1.5238	0.0354409
M374T195	Asn-Ile-Lys	2.06619	1.52434	0.032668
M347T394	Thr-Val-Lys	2.49087	1.53288	0.0411524
M353T160	Prostaglandin i2	2.77657	1.55154	0.0220219
M592T479_1	Luteinizing hormone releasing hormone human	2.00811	1.55573	0.000902183
M434T472	Arg-Cys-Arg	1.15002	1.55811	0.024621
M244T242	Cytarabine	2.08294	1.56365	0.030921
M440T472	Arg-His-Lys	1.86268	1.60274	0.0369416
M393T210	6-ketoprostaglandin f1.alpha.	1.469	1.61661	0.00877317
M512T408	(2e,6e,11e,13e)-18-(2,6-dioxopiperidin-4-yl)-9-hydroxy-8-methoxy-10,12,14-trimethyl-15-oxooctadeca-2,6,11,13-tetraenoic acid	1.17848	1.64019	0.0392307
M369T211	6-Keto-PGF1a	1.63023	1.66686	0.0283242
M516T406	Taurocholate	2.59329	1.67583	0.00204077
M312T444	Ac-pro-gly-pro (pgp )	2.2788	1.6829	0.0173105
M446T405	Arg-Asp-Arg	1.06318	1.73198	0.0314511
M353T114	Prostaglandin e1	1.51789	1.82464	0.0356719
M868T39	Pg 44:11	5.57629	2.39298	0.0239056
M819T115	Pc(16:0e/13-hode)	4.81129	2.84305	0.026067
M188T304	L-Phenylalanine	4.23122	5.11832	0.0337205
