# Supplementary material for: Effect of miR-149-5p on intramuscular fat deposition in pigs based on metabolomics and transcriptomics
Source: BMC Genomics. 2023 May 31;24:293. doi: 10.1186/s12864-023-09382-6 (PMC10230699; doi:10.1186/s12864-023-09382-6)
Supplement: Supplementary file 3 — Additional file 3. [file 12864_2023_9382_MOESM3_ESM.xlsx]

## Sheet: Sheet1
Additional file 3：Table S3. Differential Expressed Genes
id	Name	log2FoldChange	pval
gene7654	RGS5	-1.0803	1.91e-09
gene15278	CXCL8	-0.960474	2.09e-09
gene8550	CYR61	0.70375	2.48e-08
gene6143	IL1R2	0.853407	1.46e-07
gene16450	MMP3	-0.600108	4.66e-07
gene7655	RGS4	-0.792688	5.09e-07
gene18548	KCTD12	-0.823356	1.12e-06
gene19518	MMD	-0.70556	1.45e-06
gene16244	DGAT2	0.859255	2.54e-06
gene16449	MMP1	-0.556015	3.87e-06
gene22707	CHCHD10	0.906145	9.67e-06
gene13828	PLIN1	0.644724	1.27e-05
gene16988	TFPI2	-0.586009	1.55e-05
gene16451	MMP12	-1.23094	2.62e-05
gene6316	ACTG2	0.610163	2.7e-05
gene16937	CD55	-0.874487	4.11e-05
gene16575	TAGLN	0.559508	4.32e-05
gene15279	AMCF-II	-0.575001	4.95e-05
gene22026	C13H21orf33	0.611958	7.83e-05
gene7432	TRPA1	-0.506979	0.000100124
gene24039	NRG1	-0.938461	0.000187543
gene17153	HGF	-0.770211	0.000196208
gene18222	MRPL57	0.575827	0.000210743
gene25493	SFRP1	-0.431869	0.000219989
gene662	SH3BGRL2	-0.65109	0.000298572
gene15288	EREG	-0.682677	0.000323949
gene4594	PCSK1	-0.467342	0.000356235
gene10112	WFDC1	0.497029	0.000374516
gene24807	CAPN10	0.550291	0.000420728
gene22152	ADAMDEC1	-0.590423	0.000449212
gene11119	CTU1	0.62357	0.000467459
gene24434	SUMO1	-0.674785	0.000487052
gene12364	FPGT	-1.62653	0.000514202
gene295	ARG1	-0.470036	0.00051752
gene24727	UGT1A6	-0.481291	0.000519311
gene1119	GREM1	-0.430007	0.000520624
gene27055	PTCHD1	-1.17641	0.000525009
gene21905	SLC5A3	-0.808251	0.000581478
gene22150	STC1	-0.390714	0.000716181
gene15289	AREG	-0.405969	0.000747597
gene1785	ALDH1A1	-0.665393	0.000769033
gene15076	MSMO1	-0.74956	0.00079267
gene25633	THBD	-0.371619	0.000818219
gene16635	C1QTNF5	0.451683	0.000919211
gene10085	FOXL1	-0.511049	0.000936272
gene25037	ESM1	-0.627596	0.00101096
gene19583	RNFT1	-0.472021	0.00102595
gene18507	PCDH17	-0.634787	0.0011891
gene12175	ESCO1	-0.935413	0.00119365
gene23248	KIF20B	-1.58485	0.00121533
gene17875	AQP3	0.442625	0.00126853
gene14077	DHRS4	0.499266	0.00139752
gene354	PKIB	-0.51386	0.00143255
gene11917	FABP3	0.405213	0.00146128
gene16546	ZBTB16	0.47538	0.00153806
gene23702	ZNF511	0.467189	0.00153991
gene8263	PHTF1	-1.20327	0.00163911
gene8069	MLLT11	-0.65931	0.00165103
gene7080	MYC	0.389976	0.00165625
gene13872	CSPG4	0.51302	0.00179135
gene19500	NME1	0.532933	0.00180671
gene18814	SLC25A10	0.737327	0.00191585
gene20921	TPRA1	0.511822	0.00196702
gene22187	SCARA5	0.434062	0.00211132
gene24632	SERPINE2	-0.316929	0.00214525
gene21635	CBLB	-0.582531	0.00215774
gene16376	DEUP1	-4.70158	0.00222691
gene27204	MAOA	0.390752	0.00226365
gene26655	THAP5	-1.19175	0.00235971
gene10885	APOE	0.452732	0.00242632
gene3704	PGLYRP2	1.03582	0.00243432
gene21077	RNF13	-0.528608	0.0024863
gene15282	LOC100525396	-0.408973	0.00254503
gene290	CTGF	0.337781	0.00264069
gene1538	SLC38A6	-0.570819	0.00264176
gene13989	EGLN3	-0.446185	0.00277689
gene27229	SLC9A7	-0.904523	0.00284491
gene25313	GEMIN5	-0.434401	0.00289759
gene16974	GATAD1	-0.539509	0.00292279
gene1346	RPLP1	0.498361	0.00295124
gene11261	CDC42EP5	0.380213	0.00299893
gene6383	PLEK	-0.46158	0.00316259
gene4682	CDO1	-0.476169	0.00319365
gene4171	PLIN4	0.809711	0.00320947
gene15054	PDGFRA	0.348607	0.00321883
gene7382	FABP5	0.41848	0.00325659
gene12115	ANKRD12	-0.660099	0.00328028
gene28886	LOC110258364	0.480183	0.00335301
gene8917	GRASP	0.441417	0.00337268
gene9104	RDH5	2.22213	0.00337307
gene22697	DDT	0.464504	0.00339582
gene20676	WNT5A	-0.324792	0.00351342
gene2629	BRMS1	0.4354	0.00366491
gene12072	ZMPSTE24	-0.556196	0.00366761
gene168	GINM1	-0.566529	0.00368036
gene18609	ABCC4	-0.417347	0.00373877
gene3647	GTPBP3	0.523726	0.00409165
gene14373	SV2B	-3.44908	0.00411594
gene25589	SNRPB2	-0.796084	0.00414038
gene6815	SMC6	-0.750453	0.00420978
gene16990	GNG11	-0.476956	0.00430828
gene18761	METRNL	0.406528	0.00432104
gene7643	MGST3	0.424295	0.00439413
gene11436	RPS5	0.456401	0.00445612
gene4592	ELL2	-0.512959	0.00462387
gene12771	LOC100624785	0.411537	0.00463626
gene25584	FLRT3	-0.637476	0.00468829
gene14576	FLRT2	-0.648519	0.00473293
gene8614	CDPF1	0.53267	0.00484178
gene136	RGS17	-0.548192	0.00485166
gene3856	FBXW9	0.567681	0.00485809
gene19610	PIGW	-0.804666	0.00486654
gene12217	CDH2	-0.516084	0.00496619
gene12843	NEDD9	0.362089	0.00499805
gene22021	RRP1	0.440182	0.00504357
gene8509	LRRC8C	-0.483952	0.0051288
gene24163	COBLL1	-0.697504	0.00523522
gene7571	CEBPD	0.321052	0.00524332
gene5581	SGF29	0.471057	0.00535684
gene441	ZNF292	-0.719276	0.00536879
gene18795	CENPX	0.50417	0.0054569
gene3538	RACK1	0.384962	0.00551262
gene19623	SYNRG	-0.421604	0.00558937
gene17449	ATF3	0.457087	0.00568855
gene20800	LMCD1	0.968154	0.00576043
gene20364	ACAA1	0.392589	0.00578684
gene4934	EIF4EBP3	0.578318	0.0058733
gene5580	SULT1A3	0.400291	0.00588535
gene10821	RABAC1	0.438307	0.00589372
gene19669	CCL2	-0.306817	0.00596747
gene17453	NENF	0.408952	0.00601051
gene3851	HOOK2	0.687807	0.00601307
gene22295	PGAM5	0.370378	0.00605435
gene5349	SLC12A9	0.429345	0.00605537
gene7154	EXT1	-0.34271	0.00619808
gene20044	PER1	0.380502	0.00621966
gene2521	OSBPL5	0.371035	0.00637177
gene13635	CD2AP	-0.773556	0.00641005
gene13928	NEO1	-0.332248	0.00642053
gene28620	LOC110258215	-0.544164	0.00644733
gene11015	FUT1	0.759185	0.00654491
gene18420	ITM2B	-0.308961	0.00658013
gene14778	HGFAC	3.79071	0.00660314
gene25022	ITGA1	-0.539321	0.00667329
gene11051	RPL13A	0.415325	0.00693353
gene2739	NUDT22	0.435913	0.00695635
gene20870	TRH	-0.428116	0.00696396
gene16954	CFAP69	-0.850917	0.00703031
gene25197	DUSP1	0.327144	0.00703754
gene24415	ORC2	-0.503014	0.00712162
gene10041	RPL13	0.384621	0.00714686
gene17447	BATF3	2.45669	0.0074449
gene23038	FUT11	-0.37755	0.00745003
gene12391	GADD45A	0.35358	0.00749965
gene11055	RCN3	0.36791	0.00758998
gene7595	NME7	-0.745718	0.0076585
gene13753	FAM103A1	-0.509236	0.00781304
gene19769	TP53I13	0.451338	0.00796688
gene3119	API5	-0.504428	0.00809921
gene30259	LOC110259135	0.588853	0.00818745
gene21677	ST3GAL6	-0.719243	0.00827865
gene15642	UBE2D3	-0.434638	0.00850349
gene22409	P2RX7	-0.891089	0.0085586
gene6471	EFEMP1	0.635814	0.00864785
gene23886	PTPN18	0.740581	0.00867763
gene24567	CYP27A1	0.538609	0.00873077
gene2633	YIF1A	0.393253	0.00873206
gene10806	LIPE	0.379635	0.00881355
gene13480	MTCH1	0.298573	0.00882851
gene24478	CCNYL1	-0.425352	0.00893055
gene20304	RBMS3	-0.647347	0.00894016
gene13710	MORF4L1	-0.445626	0.00896151
gene2135	NDUFA8	0.453777	0.00899822
gene7659	UAP1	-0.392775	0.00923636
gene25219	FGF18	4.76209	0.00928001
gene15071	MAP9	-1.40237	0.00929652
gene1228	DSEL	-0.449596	0.00937778
gene12507	HSPB11	-0.751031	0.00939606
gene20344	STAC	-0.284401	0.00943429
gene19479	MRPL27	0.485703	0.00943959
gene5244	BUD31	-0.610131	0.00945721
gene18877	LOC110255953	0.646691	0.00946177
gene28831	LOC100518848	0.610829	0.00953189
gene20555	TCTA	0.375242	0.00954743
gene28025	RENBP	0.426694	0.00959624
gene5419	MLXIPL	1.14543	0.00966263
gene7991	S100A14	0.709966	0.00968057
gene16527	IL18	-0.493541	0.00976769
gene4291	ATP5D	0.424386	0.00978801
gene20817	TTLL3	0.365665	0.00983113
gene20820	CIDEC	0.406349	0.00985183
gene6236	ST3GAL5	-0.427434	0.00987668
gene20421	FAM198A	0.398117	0.0100437
gene15634	CENPE	-1.11897	0.0101078
gene23670	MGMT	0.39821	0.0101566
gene2738	DNAJC4	0.455532	0.0102362
gene17420	PTGS2	-0.394273	0.0102441
gene21681	CLDND1	-0.324378	0.0106819
gene9929	UBE2N	-0.408438	0.0107307
gene2289	COQ4	0.434092	0.010767
gene5307	AP4M1	0.454397	0.0108879
gene4609	CHD1	-0.605536	0.0113696
gene15167	HOPX	0.457299	0.0114002
gene7871	MRPL24	0.422927	0.0114744
gene13416	LEMD2	0.346394	0.0114863
gene10909	FOSB	0.794866	0.0115465
gene5882	CCNF	0.43738	0.0115605
gene21388	CCDC50	-0.364824	0.0115929
gene14516	FOS	0.465836	0.0117162
gene18942	GALK1	0.357494	0.0117583
gene23233	STAMBPL1	-1.3749	0.011812
gene5577	CORO1A	1.1992	0.0118403
gene2925	FAM111B	-0.564391	0.0119161
gene16838	ACAD8	0.401773	0.0119355
gene15450	SLC7A11	-0.593459	0.0119732
gene14197	RAB2B	-0.325444	0.0120268
gene6190	LOC100739325	0.998705	0.0120294
gene14641	ISG12(A)	0.45705	0.0120477
gene20324	CMTM6	-0.527914	0.0120716
gene18818	CCDC137	0.487979	0.0121463
gene11020	HSD17B14	0.463857	0.0121551
gene2469	RPLP2	0.478581	0.01217
gene20593	TMEM115	0.365661	0.0121748
gene3270	RPS13	0.376012	0.0122532
gene1504	ACTR10	-0.408741	0.0122853
gene17813	GAS1	0.2935	0.0123605
gene8862	FKBP11	0.371614	0.0123781
gene11497	MMP23B	0.398973	0.0124178
gene4799	RAD50	-0.587132	0.0124259
gene12427	ATG4C	-0.779367	0.0125301
gene25791	MAPRE1	-0.406283	0.0125836
gene18283	UBL3	-0.49919	0.0125888
gene23420	HPS6	0.414187	0.0126593
gene7424	UBE2W	-0.466461	0.0126594
gene1440	TRIM9	-1.50154	0.0128093
gene5745	DEXI	0.584902	0.0128352
gene11484	AURKAIP1	0.465334	0.012864
gene13547	CCND3	0.341268	0.0128817
gene4282	GAMT	0.455108	0.0129505
gene9779	CCDC184	0.941437	0.0131041
gene16167	LAMTOR1	0.354449	0.0131436
gene14949	RELL1	-0.407149	0.0131668
gene3372	RNF187	0.391793	0.013277
gene6327	SMYD5	0.460112	0.0134424
gene24392	RFTN2	-0.550368	0.0134863
gene27654	MUM1L1	-0.629375	0.0135176
gene28418	CARD9	0.353397	0.0137435
gene2858	TMEM109	0.422464	0.0139804
gene7534	RPS20	0.33457	0.0140377
gene12338	FUBP1	-0.315435	0.0140771
gene18802	PCYT2	0.397209	0.0141241
gene12663	HYI	0.521249	0.0142263
gene8617	LOC110260612	-1.42517	0.0142762
gene7319	TRIQK	-0.948632	0.0143017
gene7596	ATP1B1	-0.312121	0.014334
gene170	ZC3H12D	2.06284	0.0143682
gene17191	ORC5	-0.505575	0.0143779
gene4409	UIMC1	-0.412263	0.0143827
gene15386	ARHGAP10	-0.454092	0.0146394
gene21904	MRPS6	-0.434011	0.0146577
gene9409	ST8SIA1	-0.573935	0.0147002
gene790	MTFMT	-0.463813	0.0147256
gene26952	ARHGAP6	-0.56833	0.0147765
gene6710	TRIM54	1.90709	0.014879
gene10046	ACSF3	0.453981	0.0149004
gene8825	TIMP3	-0.279489	0.0149164
gene19111	TANC2	-0.384227	0.0149311
gene21806	BTG3	-0.404631	0.0150564
gene14396	MAX	-0.355887	0.0150775
gene25840	EIF6	0.362186	0.01512
gene4776	HINT1	0.346916	0.0151573
gene25580	ESF1	-0.851435	0.0152038
gene6977	NAPRT	0.429279	0.015281
gene12431	USP1	-0.620435	0.0153695
gene28037	RPL10	0.332703	0.0155136
gene5092	RPS14	0.365245	0.0155527
gene5125	C3H7orf50	0.432273	0.0156103
gene21167	SMC4	-0.790277	0.01564
gene3853	ASNA1	0.35853	0.0158342
gene8873	LOC100127131	0.336628	0.0159114
gene8559	WDR63	-0.518062	0.0159117
gene9726	YAF2	-0.5299	0.0159354
gene15157	CEP135	-0.832495	0.0159622
gene18051	BMI1	-0.528164	0.0159967
gene21269	TTC14	-0.685157	0.0160209
gene6123	C3H2orf49	-0.458703	0.0161175
gene28396	LOC100513261	0.397307	0.0161302
gene23630	LHPP	0.586073	0.0161322
gene9717	SLC2A13	-0.600825	0.0161799
gene6378	ARHGAP25	-0.624717	0.0162265
gene2590	CARNS1	0.443048	0.0162783
gene4141	DUS3L	0.4254	0.0162989
gene5891	ECI1	0.444093	0.0163081
gene5797	LOC100513346	0.367866	0.0163876
gene11242	ETFB	0.371867	0.016395
gene19453	PHB	0.348222	0.0164362
gene16862	PRELP	-0.279949	0.0164615
gene6045	CHCHD5	0.446831	0.0164658
gene16353	NOX4	-0.485197	0.0164742
gene1660	PLIN2	0.284654	0.016589
gene4329	TPGS1	0.457937	0.0167147
gene23361	PYROXD2	0.530508	0.0167775
gene1121	FMN1	-0.707804	0.0168189
gene28380	DPP7	0.329803	0.0168882
gene13923	C7H15orf59	1.94011	0.0169676
gene17399	TSEN15	-0.451268	0.0171355
gene18930	EVPL	3.19353	0.0171646
gene8330	CSF1	0.29483	0.0171731
gene11665	EFHD2	0.297176	0.0172342
gene13699	DNAJA4	-0.683594	0.0172503
gene21624	CD47	-0.421137	0.017332
gene20814	CAMK1	0.291506	0.0174546
gene1720	PLGRKT	-0.61849	0.0175308
gene19764	LOC106507970	-4.5519	0.0175858
gene15709	FAM13A	-0.280201	0.017631
gene22342	UBC	0.313219	0.0176706
gene19806	YWHAE	-0.346951	0.0176791
gene22840	MAP10	0.775977	0.0177377
gene5903	NTHL1	0.569073	0.0178202
gene26741	HOXA7	0.658974	0.0178385
gene8103	BOLA1	0.381752	0.0179491
gene10697	YIF1B	0.409175	0.017969
gene23710	PAOX	0.394038	0.0181721
gene6538	PIGF	-0.98925	0.018311
gene22287	ZNF10	-0.783554	0.0183251
gene10704	RASGRP4	1.11059	0.0183694
gene2651	C2H11orf68	0.381232	0.0184536
gene23416	NPM3	0.439441	0.0184931
gene20356	GOLGA4	-0.565376	0.0185311
gene12010	EVA1B	0.390253	0.0186534
gene20691	DENND6A	-0.605779	0.018732
gene4296	GPX4	0.309148	0.0187741
gene17368	IER5	0.304805	0.0190469
gene18937	TRIM47	0.438348	0.0192695
gene3631	RPL18A	0.338676	0.0192896
gene4346	MAPK9	-0.464634	0.0192972
gene27527	APOOL	-0.453678	0.0196286
gene30361	ND5	-0.419614	0.019638
gene13994	ARHGAP5	-0.560612	0.0196668
gene20541	IMPDH2	0.268976	0.0196927
gene17354	TOR1AIP2	-0.450652	0.0198172
gene3246	TSG101	-0.348111	0.0198285
gene24016	EIF4EBP1	0.332099	0.0200226
gene3257	SAA3	0.352334	0.020134
gene7246	YWHAZ	-0.340202	0.0201679
gene20452	CDCP1	-0.416637	0.0202192
gene9971	TMTC3	-0.672856	0.0202272
gene25361	SEMA5A	-0.434484	0.0202439
gene18432	RUBCNL	1.13484	0.0202657
gene20620	RRP9	0.413859	0.0204603
gene14555	SNW1	-0.350372	0.0205071
gene1086	THBS1	0.264874	0.0205505
gene20888	FBLN2	0.354185	0.0205918
gene2566	ALDH3B1	0.336555	0.0206508
gene12168	ROCK1	-0.55444	0.0207136
gene4685	LVRN	-0.371754	0.0207357
gene10742	RPS16	0.350341	0.0207569
gene19184	SLC25A39	0.327823	0.020879
gene7008	TSNARE1	0.541169	0.0209196
gene4085	TRAPPC5	0.322894	0.0209223
gene11035	SNRNP70	0.296032	0.0209571
gene14971	UGDH	-0.437008	0.0209704
gene4714	SNCAIP	-0.882666	0.020974
gene6447	REL	-0.575399	0.0209779
gene26607	TSPAN12	-0.541729	0.021061
gene11983	LOC110261138	-2.17396	0.021102
gene10386	CBFB	-0.360882	0.021116
gene6871	ID2	-0.29816	0.021166
gene17756	LMOD1	0.35707	0.0212013
gene6253	RETSAT	0.286253	0.0213048
gene11460	ISG15	0.401094	0.021324
gene2476	CHID1	0.369688	0.0213441
gene24591	PTPRN	-1.2693	0.02137
gene6474	CFAP36	-0.526253	0.0213918
gene20821	JAGN1	0.404187	0.0214407
gene6834	TRIB2	-0.335826	0.0215302
gene20216	TMEM11	0.398662	0.0215422
gene7615	MPZL1	-0.286759	0.0216672
gene9277	RAP1B	-0.375409	0.0216721
gene19174	GJC1	-0.617125	0.0217115
gene1153	NDN	0.397445	0.0217348
gene5876	AMDHD2	0.353826	0.0218101
gene9476	DDX47	-0.361226	0.0218159
gene25025	MOCS2	-0.485879	0.0218431
gene11920	SERINC2	0.450257	0.0220528
gene20627	RPL29	0.390648	0.0220636
gene14679	BDKRB2	-0.524007	0.0221326
gene2601	RHOD	0.342234	0.0221721
gene24961	RPL37	0.408504	0.0222295
gene8782	LGALS1	0.421939	0.0222607
gene5937	C3H16orf91	0.418296	0.0222782
gene2292	URM1	0.405852	0.0223805
gene21243	TBL1XR1	-0.495804	0.0224077
gene28007	LOC100623862	4.66873	0.0224203
gene3992	LOC100526209	0.401226	0.0225177
gene18277	FLT1	-0.394449	0.0227084
gene12365	LRRIQ3	-2.54164	0.0227845
gene7587	SELL	-4.67784	0.022848
gene17052	ETV1	-0.5323	0.0228509
gene6583	SLC8A1	-0.875933	0.0229645
gene25865	MYL9	0.320297	0.0229685
gene18742	GAS6	0.320192	0.0229981
gene24021	BRF2	0.508813	0.0230852
gene18066	ARL5B	-0.573179	0.0231003
gene5270	FOPNL	-0.450641	0.0232052
gene23735	ARL5A	-0.582737	0.0232925
gene7989	S100A1	1.00423	0.0233972
gene4024	TMEM205	0.386782	0.0234767
gene2790	LRRN4CL	0.307215	0.0235757
gene25996	ACOT8	0.389219	0.0237067
gene14338	KATNBL1	-0.604828	0.0237108
gene14939	ARAP2	-2.4619	0.0237392
gene2683	POLA2	0.397641	0.0237513
gene12114	TWSG1	-0.338708	0.0237981
gene6537	CRIPT	-0.821815	0.0239898
gene10919	SNRPD2	0.446048	0.0240652
gene6933	LOC100152459	0.314357	0.024134
gene4280	RPS15	0.335804	0.0241428
gene8666	RRP7A	0.401893	0.0243679
gene19416	COPZ2	0.263149	0.0244468
gene4388	TMED9	0.307253	0.024489
gene8574	SCO2	0.386189	0.0245612
gene12718	LOC102166622	1.94326	0.0246719
gene10990	EMP3	0.349763	0.0248631
gene20823	IL17RC	0.326244	0.0249214
gene1095	SPRED1	-0.555653	0.0250125
gene4404	RAB24	0.334196	0.0250165
gene11723	NBL1	0.33574	0.0250172
gene10091	LOC100624067	0.30503	0.0250262
gene9163	LOC100626199	1.80676	0.0250651
gene21525	LRRC58	-0.423566	0.0250773
gene27851	CCDC160	-0.790331	0.0250779
gene6083	LOC100521082	0.684686	0.0251078
gene7090	NSMCE2	-0.558651	0.0251081
gene25335	ATOX1	0.464682	0.0251348
gene17659	COQ8A	0.389241	0.0251548
gene19501	NME2	0.336261	0.0251747
gene18884	TMC8	1.24036	0.025191
gene16434	TRPC6	-0.483648	0.025195
gene10714	ECH1	0.382146	0.0254286
gene2364	UCK1	0.353656	0.0255059
gene448	RARS2	-0.496801	0.0256127
gene5418	BCL7B	-3.38562	0.0256476
gene6512	FOXN2	-0.606526	0.025704
gene2520	LOC102158193	0.316759	0.0257335
gene28815	PPP2R5C	-0.265215	0.0257828
gene2114	PSMD5	-0.396435	0.025801
gene21195	PDCD10	-0.514189	0.0258108
gene2472	CD151	0.321753	0.0259282
gene10417	ACD	0.417074	0.0259327
gene13915	ISLR2	0.354794	0.0260553
gene8185	PHGDH	0.318871	0.0261058
gene14344	LOC110261685	-1.04006	0.0261655
gene16272	PAK1	-0.332181	0.0261788
gene24082	LIMS2	0.657585	0.0262498
gene5556	MVP	0.284393	0.0263026
gene4537	VCAN	0.325712	0.0263066
gene2656	EFEMP2	0.337217	0.026326
gene3795	NDUFB7	0.351865	0.0263443
gene491	UFL1	-0.609026	0.026366
gene23371	ENTPD7	-0.321187	0.0263944
gene28348	DPH7	0.38595	0.0264845
gene341	RNF217	-0.420604	0.026669
gene674	HTR1B	0.844891	0.0267219
gene967	DUOXA2	0.375862	0.0267236
gene23756	ORC4	-0.464506	0.0267731
gene4826	UBE2B	-0.426576	0.0267987
gene29245	LOC102158401	-0.388	0.0268096
gene9189	SLC26A10	4.38637	0.026833
gene3811	MISP3	0.416295	0.0268522
gene12768	NQO2	0.345539	0.0272875
gene24056	DUSP4	-0.304988	0.0273074
gene8737	MGAT3	0.470808	0.0273244
gene8740	SYNGR1	0.364706	0.0273483
gene26070	CEBPB	0.27629	0.027349
gene2280	LCN2	0.295449	0.0274302
gene2471	CRACR2B	0.514871	0.027495
gene17262	TPK1	-0.433299	0.027509
gene1486	KTN1	-0.522603	0.0275474
gene12098	PIEZO2	-0.35709	0.0275616
gene24472	FASTKD2	-0.374946	0.0276266
gene27487	ATRX	-0.566485	0.027666
gene22616	UQCR10	0.426804	0.0276801
gene17934	MAP3K8	0.476733	0.027728
gene13424	RPS10	0.304245	0.0277794
gene17591	HLX	0.544115	0.0277861
gene5387	ALKBH4	0.486312	0.0278597
gene11301	RPL28	0.348776	0.0279676
gene24133	CD302	-0.59807	0.0279702
gene7950	PBXIP1	0.32088	0.0279883
gene26080	BCAS4	0.365115	0.0280239
gene25458	MTMR7	-1.80691	0.0280271
gene1887	CCIN	2.16136	0.0280396
gene17073	AHR	-0.387772	0.0280579
gene13287	LOC110261493	-4.59387	0.0280852
gene25013	PARP8	-0.347498	0.0281409
gene14349	ARRDC4	-0.351193	0.0282133
gene12717	FOXO6	3.29229	0.028219
gene4503	PAPD4	-0.455422	0.0282998
gene9347	KIAA1551	-0.488236	0.0284173
gene21765	CHMP2B	-0.585353	0.0284986
gene19136	CRHR1	2.4059	0.0285914
gene9133	MYL6	0.338608	0.0286425
gene7466	MYBL1	-1.29607	0.0286994
gene5435	ELN	0.95139	0.0287503
gene17805	CTSL	-0.274245	0.0287507
gene17357	CEP350	-0.480134	0.0288243
gene12668	CDC20	0.383102	0.0288769
gene28866	SIVA1	0.44868	0.0289852
gene10270	TMED6	-1.96634	0.0290401
gene6974	PYCR3	0.36252	0.0290695
gene21912	RCAN1	-0.311295	0.029152
gene2389	SURF6	0.296101	0.0292335
gene17750	PHLDA3	0.293086	0.0292643
gene26210	PPDPF	0.368058	0.0292767
gene2122	STOM	-0.297415	0.0292856
gene13750	TM6SF1	-1.08642	0.0292955
gene13913	STRA6	0.486662	0.029307
gene2473	POLR2L	0.39663	0.0293581
gene7934	DPM3	0.402614	0.0294194
gene18563	NDFIP2	-0.34215	0.0294218
gene12331	IFI44L	-0.44788	0.0295109
gene2735	FKBP2	0.472159	0.0295627
gene1508	ARID4A	-0.679582	0.0295748
gene17418	C9H1orf27	-0.628709	0.0296314
gene7426	RDH10	-0.520009	0.0298228
gene8997	HOXC8	-0.771608	0.0298429
gene8576	LMF2	0.302869	0.029898
gene24523	BARD1	-0.871233	0.0302
gene16573	PAFAH1B2	-0.40413	0.0302484
gene14614	TRIP11	-0.428805	0.0303085
gene15036	DCUN1D4	-0.508425	0.0304062
gene12071	TMCO2	-2.53459	0.0304501
gene10707	EIF3K	0.288029	0.0305695
gene9386	SSPN	-0.550605	0.0306457
gene5899	RAB26	2.14296	0.0306744
gene22093	SPTLC1	-0.363013	0.0307953
gene24904	C1QTNF3	-0.427449	0.0309721
gene27057	PRDX4	0.302306	0.0310378
gene9669	FKBP4	0.289935	0.0310385
gene26510	MEST	-0.518071	0.0311113
gene22594	HSCB	0.481763	0.0311855
gene13763	RPS17	0.360843	0.0311882
gene8401	COL11A1	0.357234	0.0311924
gene5971	STUB1	0.351549	0.0311974
gene17402	C9H1orf21	-0.335292	0.0312644
gene1217	SOCS6	-0.383476	0.0313089
gene7443	TRAM1	-0.39278	0.0313177
gene27787	TENM1	-1.29488	0.0313703
gene6117	UXS1	-0.273808	0.0315681
gene10027	DEF8	0.347024	0.0316046
gene20805	SRGAP3	-0.505366	0.0316418
gene26954	MSL3	-0.305453	0.0317565
gene11951	ZBTB8OS	-0.484364	0.0318997
gene22356	TMED2	-0.378464	0.0319175
gene9847	GNPTAB	-0.347087	0.0319455
gene17839	UBQLN1	-0.263604	0.0320525
gene5973	RHBDL1	0.338999	0.0321151
gene1993	SLC44A1	-0.312122	0.0321354
gene6042	CKAP2L	-0.806709	0.0321877
gene7378	IMPA1	-0.504866	0.0323351
gene27872	LOC110255250	2.06031	0.0323467
gene23316	ENTPD1	-0.347784	0.0324526
gene8733	RPS19BP1	0.391822	0.0324766
gene13703	CIB2	0.389342	0.0325459
gene20208	FLCN	0.295834	0.0325742
gene16483	CUL5	-0.600075	0.0327236
gene1418	NEMF	-0.555478	0.032882
gene22601	EMID1	1.21372	0.0329485
gene6944	DGAT1	0.392487	0.0330097
gene22852	ARV1	-0.399163	0.0330262
gene395	PTP4A1	-0.356398	0.0330981
gene1866	HINT2	0.368315	0.033153
gene28009	ATP2B3	2.43561	0.0331675
gene13622	CYP39A1	-0.487544	0.0332393
gene447	SLC35A1	-0.403118	0.0332395
gene11003	RPL18	0.299881	0.0332427
gene15465	PABPC4L	-1.17414	0.0333458
gene10746	DLL3	-1.48331	0.0333742
gene24054	LEPROTL1	-0.372013	0.0334158
gene5011	SPRY4	-0.293799	0.0334263
gene2615	CCS	0.375947	0.0335247
gene9462	LOC100625850	0.328366	0.0335815
gene23095	SH2D4B	-0.749144	0.0337363
gene4424	HIGD2A	0.373693	0.0337384
gene11659	PRDM2	-0.339663	0.0337816
gene14979	N4BP2	-0.636419	0.0338308
gene9448	EPS8	-0.288661	0.0338947
gene13874	IMP3	0.331506	0.033927
gene22706	MMP11	0.308897	0.0339792
gene4035	CNN1	0.618147	0.034024
gene24883	CDH6	-1.56838	0.0340291
gene8686	MEI1	1.26727	0.0340294
gene6389	C1D	-0.49111	0.0341231
gene18486	RGCC	0.383783	0.0342453
gene10051	TRAPPC2L	0.374144	0.0342703
gene11487	MRPL20	0.329166	0.0342811
gene23022	P4HA1	-0.348396	0.0343577
gene7361	CA3	0.3191	0.0344232
gene3828	MRI1	0.382447	0.0344246
gene13560	C7H6orf226	0.446622	0.0344397
gene13682	ICK	-0.455789	0.0344824
gene3850	JUNB	0.281479	0.0345169
gene14973	SMIM14	-0.441477	0.0346064
gene2446	PKP3	0.943819	0.0348507
gene8801	MPST	0.411382	0.0349547
gene4535	TMEM167A	-0.425659	0.0349742
gene23987	TLR3	-0.600408	0.0350103
gene13490	CCDC167	0.428296	0.035033
gene13879	MAN2C1	0.315712	0.0350872
gene17994	FAM107B	-0.340906	0.035107
gene17348	SOAT1	-0.295981	0.0351346
gene2439	LOC100519082	0.329345	0.0351959
gene4648	WDR36	-0.422327	0.0352136
gene23234	ACTA2	0.285922	0.0352286
gene9405	ETNK1	-0.448082	0.0352411
gene1442	TMX1	-0.385562	0.0353097
gene415	OGFRL1	-0.495958	0.0353309
gene4066	CD320	0.526957	0.0353316
gene20678	CCDC66	-0.779874	0.0354601
gene17192	LHFPL3	-1.56775	0.035504
gene5522	BCL7C	0.329321	0.0358163
gene21759	C13H3orf38	-0.461478	0.0358733
gene16588	SCN4B	-1.66055	0.0359315
gene28395	EDF1	0.303479	0.0359436
gene24271	HOXD1	1.14613	0.0359526
gene24332	TFPI	-1.22413	0.0359714
gene27949	LOC110255258	0.87059	0.035998
gene15834	RPL27A	0.284366	0.0361352
gene4637	FBXL17	-0.436405	0.0361508
gene272	VNN2	-0.513568	0.0363754
gene24059	ERI1	-0.436203	0.0363847
gene287	STX7	-0.392938	0.0364297
gene23031	PPP3CB	-0.375236	0.0364901
gene6361	MXD1	-0.449432	0.0365735
gene4443	FOXD1	1.567	0.0366194
gene17687	SMYD3	0.370316	0.0366635
gene11496	MIB2	0.275973	0.0366641
gene27911	ATP11C	-0.46028	0.0366806
gene4283	NDUFS7	0.345488	0.0366904
gene3838	GADD45GIP1	0.435528	0.0367477
gene22498	LOC102160475	0.865093	0.0367658
gene14985	NSUN7	-1.8331	0.0367677
gene27646	FAM199X	-0.45014	0.0367894
gene23122	BMPR1A	-0.495156	0.0368349
gene23055	SAMD8	-0.528051	0.03688
gene2650	DRAP1	0.321364	0.0369154
gene8784	PDXP	0.445397	0.0369725
gene16552	RBM7	-0.423991	0.0370458
gene6041	IL1A	-0.313633	0.0370542
gene14968	KLB	0.495452	0.0370566
gene1036	RPAP1	0.337584	0.037235
gene20302	AZI2	-0.482407	0.037242
gene21146	PTX3	0.639483	0.0372794
gene1537	TRMT5	-0.529167	0.0373123
gene14994	TMEM33	-0.435388	0.0373553
gene25454	ZDHHC2	-0.606094	0.0374966
gene24003	TACC1	-0.331511	0.0375092
gene25155	SMN1	-0.447593	0.0375222
gene18913	CYGB	0.32144	0.0375265
gene5864	ELOB	0.331654	0.0375533
gene28374	ANAPC2	0.320358	0.0376268
gene5925	NME3	0.33709	0.0376341
gene24932	SLC1A3	0.391679	0.0376689
gene24776	TWIST2	0.319839	0.0377431
gene4146	RPL36	0.388696	0.0378776
gene1905	EXOSC3	0.488106	0.0379809
gene6865	IAH1	0.317661	0.0380149
gene5509	VKORC1	0.32303	0.0380177
gene17156	SEMA3C	-0.339303	0.0380992
gene15919	CAVIN3	0.287819	0.0381835
gene4297	POLR2E	0.327918	0.0382114
gene4837	C2H5orf24	-0.405963	0.0385116
gene6476	CCDC88A	-0.57078	0.0385983
gene11940	EIF3I	0.28477	0.0386869
gene17698	CAPN8	1.48684	0.0387161
gene24254	CHN1	-0.420044	0.0388137
gene9280	MDM2	-0.39594	0.0389073
gene10622	COX6B	0.345863	0.0389532
gene15492	ANKRD50	-0.398617	0.038969
gene14642	LOC100152306	0.368223	0.0389831
gene5116	PRKAR1B	0.677534	0.0391023
gene11320	EPN1	0.298387	0.0391238
gene27664	RBM41	-0.640056	0.039163
gene4138	NDUFA11	0.327003	0.0392878
gene8082	GOLPH3L	-0.377605	0.0392904
gene1526	DHRS7	0.307605	0.0392904
gene17408	SWT1	-0.9573	0.0393068
gene27742	UBE2A	-0.319827	0.0393373
gene17310	RC3H1	-0.415824	0.0393694
gene22019	PDXK	0.344112	0.0393961
gene21028	U2SURP	-0.563914	0.0394063
gene19632	LOC110256043	0.667774	0.0394146
gene10884	TOMM40	0.324439	0.0394709
gene11534	LRRC47	0.344634	0.0396483
gene10794	LOC110261354	-0.590986	0.039658
gene507	USP45	-0.760722	0.039734
gene6976	EEF1D	0.268286	0.0397347
gene2635	RAB1B	0.329413	0.0397597
gene509	CCNC	-0.453507	0.0398224
gene23814	LOC110257013	-4.20733	0.0398573
gene5553	MAZ	0.277885	0.0398593
gene3189	ARL14EP	-0.500203	0.0399274
gene2607	LRFN4	0.356953	0.0400965
gene12732	RIMS3	0.569597	0.0402982
gene5526	PHKG2	0.311605	0.0404224
gene5958	RPUSD1	0.309863	0.0404857
gene21867	LOC100626387	1.83434	0.0404896
gene13632	TNFRSF21	-0.433559	0.0405324
gene25456	VPS37A	-0.484644	0.0405534
gene731	IER3IP1	-0.355947	0.0406321
gene25273	C1QTNF2	0.385192	0.0406432
gene12120	RAB12	-0.302262	0.0406852
gene19196	TMEM101	0.361217	0.0408741
gene26622	CAV1	-0.269436	0.0408751
gene27267	WDR13	0.297453	0.0409896
gene26185	RPS21	0.331729	0.0410088
gene7733	DEDD	-0.279889	0.0410175
gene15815	PAQR3	-0.390887	0.0410363
gene13980	SNX6	-0.382073	0.0411735
gene24814	SNED1	0.295954	0.041369
gene3173	QSER1	-0.509857	0.0413711
gene23257	PCGF5	-0.637396	0.041377
gene8300	LOC100523736	1.49864	0.0414243
gene7193	EIF3E	-0.370912	0.041446
gene2393	LOC110256505	0.304586	0.0415043
gene27491	ATP7A	-0.381487	0.0415397
gene3570	NDUFA13	0.331111	0.0416093
gene17566	TGFB2	-0.330036	0.0416395
gene23709	ECHS1	0.312336	0.0416674
gene14814	PPP2R2C	-0.328051	0.0418909
gene8084	MCL1	-0.268496	0.0418915
gene17030	RPA3	-0.32536	0.0419131
gene8454	SLC44A3	3.66673	0.041937
gene9116	PYM1	0.418627	0.0419421
gene19796	GEMIN4	0.350917	0.0419495
gene22701	MIF	0.280428	0.0420518
gene10316	COQ9	0.312836	0.0421169
gene27248	TIMP1	0.289249	0.0422177
gene23241	IFIT3	-0.327527	0.0424054
gene18922	UBALD2	0.358379	0.0424096
gene14882	NCAPG	-0.818273	0.0424211
gene952	BLOC1S6	-0.453051	0.0424247
gene27345	TSR2	0.311599	0.0424519
gene5316	LAMTOR4	0.324528	0.0424678
gene24351	ORMDL1	-0.432179	0.0426031
gene14437	GALNT16	0.373155	0.0427332
gene25685	DDRGK1	0.315665	0.0427524
gene3988	MRPL4	0.302704	0.0427838
gene15284	CXCL2	-0.365276	0.0429856
gene5989	MRPL28	0.294731	0.0429939
gene210	ADGRG6	-0.536946	0.0430723
gene7660	UHMK1	-0.48579	0.0433328
gene18807	ARHGDIA	0.288575	0.0433438
gene25424	PLEKHG4B	0.621333	0.0433522
gene22532	GLTP	-0.292244	0.043375
gene7935	SLC50A1	0.416978	0.0435446
gene13914	ISLR	0.277974	0.0436212
gene17285	VAMP4	-0.439656	0.0436297
gene16195	RAB6A	-0.297751	0.0436676
gene8003	S100A9	0.416251	0.0437145
gene26691	PDE1C	0.517703	0.0437321
gene11815	TMEM57	-0.474031	0.0437441
gene6979	GSDMD	0.32336	0.0437566
gene24198	PPIG	-0.566466	0.0438009
gene20265	KAT2B	-0.385238	0.0438011
gene11304	ISOC2	0.421009	0.0440065
gene12973	LOC574051	-0.868726	0.044168
gene1842	STOML2	0.2849	0.0442562
gene21063	HLTF	-0.493435	0.044465
gene21391	MB21D2	0.773766	0.0444781
gene7492	GGH	-0.303911	0.0445688
gene4036	ELOF1	0.416401	0.0446034
gene6916	RPL8	0.302121	0.044628
gene20350	EPM2AIP1	-0.496181	0.0446328
gene5729	RSL1D1	-0.340948	0.0446489
gene13676	TMEM14A	-0.36578	0.0446956
gene25920	LPIN3	0.321861	0.0446979
gene22360	RILPL2	0.369078	0.044703
gene28399	TMEM141	0.379064	0.044951
gene16964	AKAP9	-0.514233	0.0450799
gene2441	LOC102161418	0.912681	0.0450807
gene15017	ATP10D	-0.427088	0.0451152
gene3703	LOC100620265	1.05122	0.0451285
gene14757	C8H4orf48	1.23834	0.0452117
gene2465	GATD1	0.326113	0.0452413
gene10908	ERCC1	0.339824	0.0455819
gene5544	2022-09-01	1.63544	0.0455998
gene1238	SERPINB2	-0.632912	0.0456263
gene12763	WRNIP1	0.274598	0.0456524
gene5978	METTL26	0.393919	0.0457177
gene12030	YRDC	0.474914	0.0457851
gene8443	PTBP2	-0.492306	0.0458199
gene24924	LMBRD2	-0.533255	0.0459231
gene23318	CC2D2B	-2.83667	0.0459251
gene5504	FUS	0.276233	0.0459551
gene360	GJA1	-0.283056	0.0460826
gene22782	DGCR6L	0.298318	0.0462005
gene7338	DECR1	-0.430945	0.0463499
gene26046	CSE1L	-0.365329	0.0464224
gene25112	RGS7BP	-0.747774	0.0464585
gene986	SERF2	0.328787	0.0465283
gene19977	ACADVL	0.285055	0.0465389
gene6924	LRRC24	0.416393	0.0465688
gene19179	FZD2	0.706644	0.0466823
gene14673	GLRX5	0.322874	0.0467242
gene27032	ADGRG2	-0.655995	0.0467445
gene2317	PTPA	0.299644	0.0467507
gene18815	MRPL12	0.308218	0.0467691
gene13744	ADAMTSL3	-0.358618	0.0468125
gene1454	ERO1A	-0.39693	0.046818
gene17744	IGFN1	1.81692	0.0469518
gene6069	LOC100522130	0.340031	0.0470845
gene24926	NADK2	-0.585574	0.0471627
gene25533	TMEM230	-0.269337	0.0472367
gene20193	ATPAF2	0.349893	0.0472377
gene18804	ANAPC11	0.36104	0.0472517
gene8706	RANGAP1	0.347243	0.0474827
gene20553	GPX1	0.270973	0.0475072
gene23984	CCDC110	-4.25168	0.047515
gene19026	KCNJ2	-0.295222	0.0477941
gene7196	ANGPT1	-0.434085	0.0477993
gene19787	TUSC5	0.731314	0.0478165
gene23360	LOXL4	0.275376	0.0478658
gene270	RPS12	0.321158	0.0478659
gene756	ME2	-0.297225	0.0479158
gene14548	NOXRED1	-1.02449	0.0479346
gene8808	IFT27	0.528343	0.0479457
gene21603	CD96	-0.648148	0.0480677
gene2392	RPL7A	0.274308	0.0480831
gene26135	PCK1	0.619003	0.048085
gene21074	COMMD2	-0.423114	0.0482694
gene20315	OSBPL10	0.62131	0.0482796
gene17998	BEND7	-0.402644	0.0482845
gene14381	ZBTB25	-0.416789	0.048389
gene22669	LOC100152690	-0.391879	0.048422
gene2313	SH3GLB2	0.26985	0.0484298
gene5562	TMEM219	0.347811	0.0484482
gene6016	OGN	-0.732287	0.048509
gene26233	TCEA2	0.307192	0.0486286
gene24012	BAG4	-0.429334	0.0486804
gene24884	DROSHA	-0.407012	0.0487942
gene4056	ZNF414	0.319018	0.0488048
gene4250	SF3A2	0.290307	0.0490124
gene4925	PURA	-0.336751	0.0490569
gene19773	CORO6	0.420681	0.0490923
gene7512	NSMAF	-0.329221	0.0490989
gene22816	GGPS1	-0.405703	0.0491044
gene2726	TRMT112	0.400475	0.049132
gene6495	ASB3	-0.416582	0.0491959
gene4240	TIMM13	0.353834	0.0492109
gene9891	ELK3	-0.269854	0.0494814
gene7622	POU2F1	-0.670903	0.0495256
gene1475	SOCS4	-0.465217	0.049836
gene27830	STK26	-0.814874	0.0498415
gene4697	DMXL1	-0.449502	0.0498712
gene22966	VPS26A	-0.531365	0.0498788
